# Supplementary material for: Deep ocean water alters the cholesterol and mineral metabolism of squid Todarodes pacificus and suppresses its weight loss
Source: Sci Rep. 2023 May 10;13:7591. doi: 10.1038/s41598-023-34443-x (PMC10172372; doi:10.1038/s41598-023-34443-x)
Supplement: Supplementary file 2 — Supplementary Table S3. [file 41598_2023_34443_MOESM2_ESM.xlsx]

## Sheet: Sheet1
Table 3 The results of edgeR analysis for RNA-sequencing data of squid brain after rearing squids with DOW.
Trinity ID	predicted ORF sequence (>100aa)	Protein ID	seed_ortholog	evalue	score	eggNOG_OGs	max_annot_lvl	COG_category	Description	Preferred_name	GOs	EC	KEGG_ko	KEGG_Pathway	KEGG_Module	KEGG_Reaction	KEGG_rclass	BRITE	KEGG_TC	CAZy	BiGG_Reaction	PFAMs
TRINITY_DN13_c0_g2	MGSNRFSLLPIQYHSACILFTLYLSLICVTDACYFRNCPAGGKRSVPKIGGGGASKECITCGPEGKGRCAGPGICCHKDGCVIGGQARVCMEENRSTNECVVKGRPCGASGEGRCVADGVCCNTSACEMNSRCSGRI*	TRINITY_DN13_c0_g2_i1.p1	9371.XP_004697929.1	6.17e-18	82.4	2CJKI@1|root,2S21K@2759|Eukaryota,39UDP@33154|Opisthokonta,3BMFW@33208|Metazoa,3D5CH@33213|Bilateria,48C5J@7711|Chordata,498C2@7742|Vertebrata,3J3PE@40674|Mammalia,353CZ@311790|Afrotheria	33208|Metazoa	T	Vasopressin-neurophysin	AVP	GO:0000003,GO:0000165,GO:0001558,GO:0001659,GO:0001664,GO:0001932,GO:0001934,GO:0002118,GO:0002125,GO:0003008,GO:0003012,GO:0003013,GO:0003014,GO:0003018,GO:0003073,GO:0003084,GO:0003091,GO:0003674,GO:0003824,GO:0004672,GO:0004857,GO:0004866,GO:0004869,GO:0005102,GO:0005179,GO:0005184,GO:0005488,GO:0005515,GO:0005575,GO:0005576,GO:0005615,GO:0005622,GO:0005623,GO:0005737,GO:0005829,GO:0006091,GO:…	-	ko:K05242	ko04072,ko04962,map04072,map04962	-	-	-	ko00000,ko00001	-	-	-	Hormone_4,Hormone_5
TRINITY_DN3961_c4_g1	-
TRINITY_DN19263_c0_g1	-
TRINITY_DN6196_c0_g1	-
TRINITY_DN166_c0_g1	-
TRINITY_DN20352_c0_g2	-
TRINITY_DN13_c0_g1	MGSGRFFVLHTQCNVSCILFNLCVFLICMTDACFFRNCPPGGKRAVAINEGGVPKQCMACGPEGKGQCAGPNICCHKEGCVIGDLAKECMQEEKSSTACSVQGIPCGAEGQGRCVADGVCCDTSACSTNSRCGPLHSRSSSRQELLTLLNRLINKVN*	TRINITY_DN13_c0_g1_i4.p1	6500.NP_001191416.1	2e-21	92	2CJKI@1|root,2S2CT@2759|Eukaryota,3A9FY@33154|Opisthokonta,3BQWE@33208|Metazoa,3D7B5@33213|Bilateria	33208|Metazoa	T	oxytocin receptor binding	OXT	GO:0000003,GO:0001101,GO:0001664,GO:0001975,GO:0002027,GO:0002118,GO:0002125,GO:0003008,GO:0003013,GO:0003014,GO:0003674,GO:0005102,GO:0005179,GO:0005184,GO:0005488,GO:0005515,GO:0005575,GO:0005576,GO:0005615,GO:0005622,GO:0005623,GO:0005737,GO:0006810,GO:0006873,GO:0006874,GO:0006875,GO:0006937,GO:0006940,GO:0006950,GO:0006970,GO:0006972,GO:0007154,GO:0007165,GO:0007186,GO:0007204,GO:0007275,GO:…	-	ko:K05242,ko:K05243	ko04072,ko04921,ko04962,map04072,map04921,map04962	-	-	-	ko00000,ko00001	-	-	-	Hormone_4,Hormone_5
TRINITY_DN1170_c0_g2	MKNASPLRSSEQLKYGDHIYMAGIGASPKALDCIVGLAGSRQAGQQRNRPLAVDGYNPSCFVYAELTNPSAANRSNRWARRERRKSTLFIMSRFFLPLWSTSTSPQAMSGQPGLTRGARANQALISAVRRSPVCRFNLKFVSAIYLPFASVETRIATRTSTKRFLVIFKVVAGKYG*
TRINITY_DN50469_c0_g2	-
TRINITY_DN23768_c0_g1	-
TRINITY_DN8976_c0_g1	-
TRINITY_DN1306_c7_g1	-
TRINITY_DN1065_c0_g3	MVKVTSVCLCLFIGLVVLFDSWTDASCAKPCLISFFKCVRGENEGCCTGYGGCMKESCGSATVQCDDRLGKRGSWNKRGSWDKRGSWDKRGSWNKRDAAEEKRGSWNKRAEDIEISQRGSWNKRAEATNEEYPEAILRRLLLENYGTRL*
TRINITY_DN7671_c0_g1	-
TRINITY_DN29582_c0_g1	-
TRINITY_DN22862_c0_g1	-
TRINITY_DN17774_c0_g1	-
TRINITY_DN12833_c1_g1	-
TRINITY_DN31013_c0_g1	-
TRINITY_DN8239_c0_g1	-
TRINITY_DN4433_c1_g1	-
TRINITY_DN51747_c0_g1	-
TRINITY_DN1476_c3_g1	MLQLHRSTFQKFLIWAFVLLLLNTYVNALERDKKINCKVFIFHPKCRGVAAKRALLIPNSQTTEERNYQNRNRDSPARDILLNNIPSRIEANGNRDSPARDILLNYFLSRIEANGNRDSVVRDILLDYIISRNEANDNDVNSDIVEDWSSYP*
TRINITY_DN32993_c1_g1	-
TRINITY_DN263_c2_g1	-
TRINITY_DN33045_c0_g2	-
TRINITY_DN57584_c0_g1	-
TRINITY_DN81502_c4_g1	-
TRINITY_DN721_c2_g1	-
TRINITY_DN54832_c6_g1	-
TRINITY_DN86229_c0_g1	-
TRINITY_DN23228_c0_g1	-
TRINITY_DN4055_c2_g1	-
TRINITY_DN455_c9_g1	-
TRINITY_DN2479_c0_g1	-
TRINITY_DN82334_c0_g1	-
TRINITY_DN108643_c0_g2	-
TRINITY_DN61672_c0_g1	-
TRINITY_DN28472_c2_g1	-
TRINITY_DN28931_c3_g1	-
TRINITY_DN91167_c0_g1	-
TRINITY_DN8138_c2_g1	-
TRINITY_DN3980_c0_g2	-
TRINITY_DN25090_c0_g1	-
TRINITY_DN2083_c3_g1	-
TRINITY_DN32435_c0_g1	-
TRINITY_DN3749_c2_g1	-
TRINITY_DN33780_c1_g1	-
TRINITY_DN51350_c1_g1	-
