# Supplementary material for: Deep ocean water alters the cholesterol and mineral metabolism of squid Todarodes pacificus and suppresses its weight loss
Source: Sci Rep. 2023 May 10;13:7591. doi: 10.1038/s41598-023-34443-x (PMC10172372; doi:10.1038/s41598-023-34443-x)
Supplement: Supplementary file 3 — Supplementary Table S4. [file 41598_2023_34443_MOESM3_ESM.xlsx]

## Sheet: Sheet1
Table S4 Species names and accession numbers of invertebrates and vertebrates belonging to the Vasopressin/ Oxytocin superfamily.
Gene name	Species	Accession Number
Oegopressin 1	Todarodes pacificus	DN13_c0_g1
Oegopressin 2	Todarodes pacificus	DN13_c0_g2
pro-sepiatocin precursor	Sepia officinalis	AHH31547.1
sepiatocin precursor	Sepia officinalis	AHH31546.1
conopressin/neurophysin-like isoform X1	Octopus bimaculoides	XP_014771381.1
conopressin/neurophysin isoform X1	Octopus sinensis	XP_029649633.1
conopressin/neurophysin-like isoform X3	Octopus bimaculoides	XP_014771397.1
conopressin/neurophysin-like isoform X2	Octopus bimaculoides	XP_014771389.1
cephalotocin	Octopus vulgaris	BAC82436.1
conopressin/neurophysin isoform X2	Octopus sinensis	XP_029649634.1
octopressin	Octopus vulgaris	BAC82435.1
conopressin/neurophysin-like isoform X4	Octopus bimaculoides	XP_014771402.1
terepressin/terephysin-like isoform X1	Mercenaria mercenaria	XP_045190064.1
terepressin/terephysin-like isoform X2	Mercenaria mercenaria	XP_045190065.1
DPMN_067581	Dreissena polymorpha	KAH3708142.1
terepressin/terephysin-like	Mizuhopecten yessoensis	XP_021350846.1
conopressin/neurophysin-like	Pecten maximus	XP_033757417.1
arginine vasopressin	Mytilus galloprovincialis	VDI71843.1
AVP	Mytilus coruscus	CAC5412084.1
terepressin/terephysin	Crassostrea gigas	XP_011434624.1
terepressin/terephysin-like	Crassostrea virginica	XP_022344398.1
terepressin/terephysin-like	Ostrea edulis	XP_048746976.1
conopressin/neurophysin-like	Haliotis rufescens	XP_046366203.1
conopressin/neurophysin-like	Haliotis rubra	XP_046546904.1
conopressin/neurophysin-like	Gigantopelta aegis	XP_041369376.1
conopressin/neurophysin	Lymnaea stagnalis	Q00945.1
conopressin	Deroceras reticulatum	ARS01361.1
Lys-conopressin preprohormone precursor	Aplysia californica	NP_001191416.1
lys-conopressin preprohormone isoform X1	Aplysia californica	XP_012939782.1
Lys-conopressin preprohormone	Aplysia kurodai	BAB40371.1
conopressin/neurophysin-like	Patella vulgata	XP_050398047.1
vasotocin-neurophysin	Plakobranchus ocellatus	GFO31593.1
Conopressin precursor	Charonia tritonis	AQS80498.1
conopressin/conophysin	Conus ebraeus	UMA82388.1
conopressin/conophysin	Conus magus	QFQ61128.1
conophysin-conopressin	Conus lividus	ATJ04130.1
conopressin/conophysin	Conus ermineus	AXL95568.1
Conopressin/conophysin	Conus monile	A0A4Y5X186.1
conophysin-conopressin	Conus miles	ATJ04133.1
terepressin/terephysin-like	Pomacea canaliculata	XP_025096115.1
conopressin/conophysin	Haliclona caerulea	UQI50300.1
vasotocin-neurophysin	Platynereis dumerilii	ABR68852.1
oxytocin-neurophysin 1	Pangasianodon hypophthalmus	XP_026777467.1
oxytocin-neurophysin 1 precursor	Silurus asotus	KAI5615627.1
KOW79_022083	Hemibagrus wyckioides	KAG7314780.1
isotocin-neurophysin precursor	Heteropneustes fossilis	AFW98246.1
vasotocin neurophysin	Heteropneustes fossilis	AFO70133.1
vasotocin	Clarias batrachus	AQR55687.1
